# Supplementary material for: Huaier suppresses pancreatic cancer progression via activating cell autophagy induced ferroptosis
Source: Front Oncol. 2022 Sep 30;12:960858. doi: 10.3389/fonc.2022.960858 (PMC9561879; doi:10.3389/fonc.2022.960858)
Supplement: Supplementary file 1 [file Table_1.xlsx]

## Sheet: LDH activity
Cytotoxicity or mortality (%)=(absorbance of treated sample - absorbance of sample control well)/(absorbance of cell maximum enzyme activity - absorbance of sample control well)×100
Group	0	4	8	10	RSL3	Maximum absorbance			Group	0	4	8	10	RSL3	Maximum absorbance
Panc	0.089	0.192	0.338	0.401	0.512	0.635			Mia	0.085	0.185	0.411	0.451	0.53	0.655
	0.087	0.175	0.381	0.402	0.524	0.615				0.088	0.189	0.316	0.429	0.498	0.615
	0.085	0.191	0.328	0.416	0.515	0.622				0.089	0.191	0.332	0.433	0.522	0.602
Mean	0.087	0.186	0.349	0.406333	0.517	0.624			Mean	0.0873333	0.188333	0.353	0.437667	0.516667	0.624
Mortality (%)	0	0.185047	0.487896	0.594662	0.803738				Mortality (%)	0	0.188199	0.495031	0.652795	0.8
Standard deviation	0.00163299	0.00778888	0.0229928	0.00684755	0.00509902				Standard deviation	0.00169967	0.00249444	0.0415291	0.00956847	0.0135974
LDH activity									LDH activity
Note: intervention time = 24h, the concentraction of Rsl3 = 2.5uM									Note: intervention time = 24h, the concentraction of Rsl3 = 2.5uM
* means P < 0.05, ** means P < 0.01									* means P < 0.05, ** means P < 0.01

## Sheet: IC50
PANC									MIA
Drug concentration (mg/ml)	0	1	2	4	6	8	10		Drug concentration (mg/ml)	0	1	2	4	6	8	10
Mean OD	0.648	0.612	0.598	0.579	0.562	0.554	0.528		Mean OD	2.623	2.615	2.603	2.599	2.592	2.575	2.559
Inhibition ratio	0	0.0555556	0.0771605	0.106481	0.132716	0.145062	0.185185		Inhibition ratio		0.00304994	0.00762486	0.00914983	0.0118185	0.0182997	0.0243995
Probability unit		3.40678	3.57557	3.75454	3.88636	3.94215	4.10422		Probability unit		2.25764	2.57361	2.6405	2.73702	2.90979	3.02966
Drug concentration (mg/ml)	1	2	4	6	8	10
Logarithmic of drug concentration (mg/ml)	0	0.30103	0.60206	0.778151	0.90309	1

## Sheet: FIG1 B PANC CCK8
0h
WT	0.251	0.253	0.301	0.255	0.248	0.234
4	0.243	0.271	0.268	0.256	0.257	0.254
8	0.262	0.26	0.241	0.255	0.254	0.239
10	0.281	0.265	0.263	0.249	0.241	0.255
24h
WT	0.339	0.374	0.356	0.359	0.345	0.366
4	0.325	0.329	0.322	0.3	0.327	0.324
8	0.338	0.326	0.307	0.315	0.302	0.317
10	0.322	0.301	0.299	0.301	0.292	0.297
48H
WT	0.458	0.449	0.457	0.432	0.415	0.427
4	0.411	0.42	0.395	0.401	0.378	0.399
8	0.365	0.358	0.318	0.391	0.356	0.411
10	0.315	0.341	0.399	0.31	0.312	0.326
72H
WT	0.671	0.712	0.623	0.633	0.632	0.655
4	0.621	0.603	0.625	0.662	0.621	0.641
8	0.517	0.509	0.514	0.541	0.503	0.516
10	0.413	0.398	0.413	0.401	0.412	0.398
96H
WT	0.799	0.813	0.856	0.798	0.762	0.748
4	0.623	0.691	0.648	0.678	0.703	0.695
8	0.506	0.489	0.564	0.526	0.592	0.524
10	0.359	0.364	0.406	0.322	0.301	0.297

## Sheet: FIG S1 C GSH
PANC						MIA
	GSH absorbance						GSH absorbance
WT	0.185	0.189	0.186			WT	0.192	0.195	0.193
CQ	0.173	0.175	0.172			CQ	0.18	0.184	0.179
RSL3	0.085	0.083	0.087			RSL3	0.086	0.089	0.084

## Sheet: FIG S1 D MDA
PANC	Standard	WT	CQ	RSL3
	0.138	0.055	0.05	0.075
	0.129	0.044	0.045	0.069
	0.133	0.04	0.044	0.066
MIA	Standard	WT	CQ	RSL3
	0.138	0.044	0.044	0.068
	0.142	0.043	0.049	0.07
	0.141	0.047	0.041	0.071
