# Supplementary material for: Huaier suppresses pancreatic cancer progression via activating cell autophagy induced ferroptosis
Source: Front Oncol. 2022 Sep 30;12:960858. doi: 10.3389/fonc.2022.960858 (PMC9561879; doi:10.3389/fonc.2022.960858)
Supplement: Supplementary file 2 [file DataSheet_1.zip]

Archive with 5 entries (4 files):
- WB/
- WB/幻灯片1.TIF
- WB/幻灯片2.TIF
- WB/幻灯片3.TIF
- WB/幻灯片4.TIF
